# Supplementary material for: Heterologous DNA Prime- Subunit Protein Boost with Chikungunya Virus E2 Induces Neutralizing Antibodies and Cellular-Mediated Immunity
Source: Int J Mol Sci. 2023 Jun 23;24(13):10517. doi: 10.3390/ijms241310517 (PMC10342165; doi:10.3390/ijms241310517)
Supplement: Supplementary file 1 [file ijms-24-10517-s001.zip]

Archive with 2 entries (2 files):
- ijms-2431952-supplementary.pdf
- Supplementary Video- Sera from immunized mice recognize CHIKV insede Vero E6 cells.avi
